# Supplementary material for: Mitochondrial DNA is a target of HBV integration
Source: Commun Biol. 2023 Jul 3;6:684. doi: 10.1038/s42003-023-05017-4 (PMC10318008; doi:10.1038/s42003-023-05017-4)
Supplement: Supplementary file 5 — Supplementary Data 2 [file 42003_2023_5017_MOESM5_ESM.xlsx]

## Sheet:  Distribution of HBV breakpoints across individual chromosomes 
Supplementary Data 2. Distribution of HBV breakpoints across individual chromosomes after normalisation of the number of integrations to the length of each chromosome in tumour (T) and /or non-tumour (NT) tissues
Chromosome (both T and NT tissues)	NC_000001.11	NC_000002.12	NC_000003.12	NC_000004.12	NC_000005.10	NC_000006.12	NC_000007.14	NC_000008.11	NC_000009.12	NC_000010.11	NC_000011.10	NC_000012.12	NC_000013.11	NC_000014.9	NC_000015.10	NC_000016.10	NC_000017.11	NC_000018.10	NC_000019.10	NC_000020.11	NC_000021.9	NC_000022.11	NC_000023.11	NC_000024.10
NC_000001.11		0.870378	0.762083	0.853275	0.793857	0.928744	0.892461	0.968372	0.849413	0.954395	0.852189	0.849562	0.611546	0.812436	0.964157	0.787119	0.708767	0.877666	0.546203	0.0207959	0.551633	0.710605	0.656628	0.518508
NC_000002.12		0.870378	0.88777	0.982526	0.921096	0.941034	0.766325	0.839463	0.978567	0.825885	0.981413	0.97872	0.724922	0.940426	0.905742	0.667171	0.595074	0.992581	0.449657	0.0156864	0.454428	0.59675	0.774594	0.619717
NC_000003.12			0.822529	0.905025	0.966318	0.830102	0.663903	0.732673	0.908945	0.719822	0.906127	0.908794	0.830612	0.946922	0.795984	0.572375	0.506973	0.880467	0.377787	0.0124732	0.38197	0.508483	0.883174	0.716387
NC_000004.12				0.912076	0.938471	0.923649	0.749969	0.822541	0.996039	0.809055	0.998887	0.996192	0.740879	0.95785	0.888475	0.651876	0.580753	0.975111	0.4378	0.0151242	0.44248	0.582405	0.791077	0.634156
NC_000005.10					0.902396	0.862862	0.693671	0.763917	0.942416	0.750815	0.93958	0.942264	0.798405	0.980562	0.828292	0.599684	0.532193	0.913736	0.398099	0.0133354	0.402456	0.533754	0.850237	0.686661
NC_000006.12						0.896223	0.822647	0.897364	0.919715	0.883544	0.922543	0.919867	0.672302	0.881934	0.964489	0.720296	0.645127	0.948427	0.491632	0.017787	0.496708	0.646882	0.720025	0.572456
NC_000007.14							0.761061	0.923819	0.746284	0.937748	0.748932	0.746427	0.526096	0.711186	0.857199	0.892137	0.810294	0.773315	0.636058	0.0265345	0.641976	0.81223	0.566802	0.443626
NC_000008.11								0.846034	0.818723	0.986002	0.821467	0.81887	0.585683	0.78222	0.93261	0.817481	0.737931	0.84668	0.571661	0.022317	0.577241	0.739801	0.629519	0.495728
NC_000009.12									0.891369	0.805257	0.997153	0.999847	0.744518	0.961803	0.884571	0.648438	0.57754	0.971153	0.435149	0.0150004	0.439808	0.579186	0.794832	0.637457
NC_000010.11										0.847989	0.807986	0.805404	0.574455	0.768986	0.918693	0.831037	0.751001	0.833066	0.583163	0.0230304	0.588808	0.752885	0.617729	0.48587
NC_000011.10											0.893761	0.997306	0.741901	0.958961	0.887377	0.650908	0.579849	0.973998	0.437054	0.0150893	0.441727	0.581499	0.792132	0.635083
NC_000012.12												0.901672	0.744378	0.96165	0.884722	0.648571	0.577664	0.971306	0.435251	0.0150051	0.439911	0.57931	0.794687	0.637329
NC_000013.11													0.684917	0.780054	0.641659	0.448568	0.394303	0.718199	0.289603	0.0091027	0.292944	0.395545	0.877361	0.877361
NC_000014.9														0.875433	0.847142	0.615846	0.547179	0.933042	0.410268	0.0138688	0.414727	0.548769	0.83141	0.669833
NC_000015.10															0.867538	0.753233	0.676401	0.913093	0.518281	0.0192151	0.523535	0.678199	0.6881	0.545167
NC_000016.10																0.67771	0.916469	0.673726	0.733741	0.0340956	0.740058	0.918462	0.484687	0.376558
NC_000017.11																	0.621487	0.601224	0.8133	0.0414979	0.819846	0.997994	0.426889	0.330045
NC_000018.10																		0.862257	0.45477	0.015933	0.459579	0.602911	0.76764	0.613649
NC_000019.10																			0.486516	0.0647529	0.993241	0.811361	0.314679	0.241167
NC_000020.11																				0.0191917	0.0637331	0.0413023	0.0100032	0.00748041
NC_000021.9																					0.459661	0.817902	0.318274	0.243987
NC_000022.11																						0.573623	0.428215	0.331106
NC_000023.11																							0.528893	0.825109
NC_000024.10																								0.434218
Chromosome (T tissues)	NC_000001.11	NC_000002.12	NC_000003.12	NC_000004.12	NC_000005.10	NC_000006.12	NC_000007.14	NC_000008.11	NC_000009.12	NC_000010.11	NC_000011.10	NC_000012.12	NC_000013.11	NC_000014.9	NC_000015.10	NC_000016.10	NC_000017.11	NC_000018.10	NC_000019.10	NC_000020.11	NC_000021.9	NC_000022.11	NC_000023.11	NC_000024.10
NC_000001.11		0.877139	0.786881	0.807747	0.793795	0.908518	0.91105	0.991578	0.860825	0.980476	0.891354	0.838519	0.65429	0.795857	0.94418	0.825082	0.797343	0.895395	0.564508	0.0209171	0.583928	0.742456	0.693588	0.532887
NC_000002.12		0.877139	0.906857	0.928622	0.914085	0.968209	0.790731	0.868869	0.983355	0.857998	0.985562	0.960463	0.764973	0.916237	0.932429	0.709061	0.683073	0.981468	0.471306	0.0161681	0.488558	0.632148	0.807699	0.628991
NC_000003.12			0.844742	0.978053	0.992699	0.875512	0.704264	0.778914	0.923356	0.768461	0.892594	0.946149	0.853951	0.990527	0.84049	0.627388	0.603157	0.888559	0.409505	0.0134655	0.425043	0.555983	0.898502	0.708479
NC_000004.12				0.901901	0.985351	0.897113	0.724106	0.799695	0.945188	0.789126	0.914291	0.968049	0.83272	0.987522	0.861847	0.646002	0.621332	0.910234	0.42332	0.0140418	0.439261	0.573232	0.876917	0.689306
NC_000005.10					0.917859	0.882681	0.710828	0.785799	0.930608	0.775306	0.899798	0.953427	0.846869	0.997828	0.847574	0.633538	0.609159	0.895754	0.414052	0.0136535	0.429723	0.561675	0.891308	0.702068
NC_000006.12						0.905823	0.821176	0.900182	0.951594	0.889215	0.982638	0.928779	0.735657	0.884817	0.96413	0.738161	0.711653	0.986732	0.494076	0.0172489	0.511903	0.659583	0.777594	0.603264
NC_000007.14							0.773662	0.919407	0.77498	0.930443	0.804498	0.753531	0.580282	0.712788	0.856015	0.912592	0.884091	0.80842	0.639177	0.0254144	0.65999	0.827267	0.616645	0.47002
NC_000008.11								0.860384	0.852598	0.988896	0.883052	0.830359	0.64708	0.787853	0.935791	0.833241	0.805412	0.887085	0.571308	0.0212993	0.590867	0.750305	0.686114	0.526718
NC_000009.12									0.900473	0.841787	0.968926	0.97709	0.780526	0.932768	0.915895	0.694077	0.668378	0.964836	0.459736	0.0156371	0.476684	0.61808	0.823634	0.642728
NC_000010.11										0.865458	0.872135	0.819641	0.637644	0.777348	0.924747	0.844036	0.816092	0.876155	0.580356	0.0218159	0.600097	0.760709	0.676325	0.518659
NC_000011.10											0.907903	0.946062	0.751596	0.901943	0.946806	0.722199	0.695969	0.995905	0.481536	0.0166477	0.499051	0.644514	0.793974	0.617226
NC_000012.12												0.898913	0.802155	0.955593	0.89323	0.673748	0.648465	0.941982	0.444206	0.014943	0.460734	0.599063	0.845751	0.661938
NC_000013.11													0.73531	0.844766	0.703245	0.512828	0.491825	0.747823	0.327896	0.0103537	0.340812	0.451269	0.954506	0.844586
NC_000014.9														0.87889	0.849685	0.635376	0.610953	0.897898	0.415414	0.0137101	0.431125	0.563377	0.889171	0.700168
NC_000015.10															0.884252	0.771675	0.744635	0.950889	0.5208	0.0185808	0.539264	0.691373	0.744208	0.575057
NC_000016.10																0.711353	0.971198	0.725947	0.717669	0.0309405	0.739635	0.913338	0.546113	0.413525
NC_000017.11																	0.700617	0.699651	0.744417	0.033038	0.766704	0.941994	0.524078	0.396073
NC_000018.10																		0.880924	0.484471	0.0167871	0.502059	0.648049	0.790098	0.613915
NC_000019.10																			0.498473	0.060505	0.976352	0.799511	0.351011	0.261733
NC_000020.11																				0.0189567	0.0572644	0.0377474	0.011187	0.00815538
NC_000021.9																					0.477457	0.822351	0.364712	0.272212
NC_000022.11																						0.589586	0.481435	0.362542
NC_000023.11																							0.572935	0.801321
NC_000024.10																								0.45481
NC_012920.1
Chromosome (NT tissues)	NC_000001.11	NC_000002.12	NC_000003.12	NC_000004.12	NC_000005.10	NC_000006.12	NC_000007.14	NC_000008.11	NC_000009.12	NC_000010.11	NC_000011.10	NC_000012.12	NC_000013.11	NC_000014.9	NC_000015.10	NC_000016.10	NC_000017.11	NC_000018.10	NC_000019.10	NC_000020.11	NC_000021.9	NC_000022.11	NC_000023.11	NC_000024.10
NC_000001.11		0.958053	0.886301	0.9278	0.960555	0.964336	0.931806	0.936447	0.941501	0.926971	0.856609	0.998453	0.794785	0.996472	0.957678	0.862612	0.74009	0.928865	0.855529	0.769591	0.814251	0.858514	0.825482	0.857961
NC_000002.12		0.958053	0.926936	0.88686	0.997483	0.922745	0.890782	0.89533	0.983305	0.886048	0.896109	0.959591	0.83053	0.954546	0.916186	0.823411	0.705533	0.970499	0.816553	0.733795	0.776711	0.819443	0.863346	0.897521
NC_000003.12			0.906391	0.818812	0.924475	0.852636	0.822493	0.826765	0.943345	0.818051	0.968004	0.887778	0.896709	0.882938	0.846427	0.759717	0.651308	0.956036	0.753371	0.677202	0.71662	0.756044	0.933006	0.969488
NC_000004.12				0.87666	0.88928	0.963207	0.995941	0.991247	0.870932	0.999159	0.791457	0.926276	0.736148	0.931279	0.969874	0.933207	0.804525	0.858862	0.92587	0.835818	0.882842	0.928964	0.763323	0.792691
NC_000005.10					0.942086	0.925215	0.893209	0.897763	0.980791	0.888467	0.893709	0.962095	0.82835	0.957046	0.918648	0.82571	0.707535	0.967991	0.818838	0.735875	0.778902	0.821734	0.861039	0.895118
NC_000006.12						0.924714	0.967254	0.971937	0.90645	0.96237	0.962795	0.962795	0.765464	0.967852	0.993314	0.89701	0.771138	0.894058	0.889779	0.801584	0.84752	0.892828	0.794394	0.82535
NC_000007.14							0.915151	0.995305	0.87481	0.995101	0.795	0.93028	0.739335	0.935291	0.973925	0.929192	0.800786	0.862701	0.921864	0.831993	0.878909	0.924955	0.766698	0.796241
NC_000008.11								0.928901	0.879306	0.990407	0.799113	0.934918	0.743033	0.939937	0.978613	0.924555	0.796479	0.867155	0.917239	0.827584	0.874371	0.920325	0.770617	0.800362
NC_000009.12									0.921546	0.87013	0.912142	0.943031	0.84513	0.938014	0.899951	0.808333	0.69248	0.987169	0.80158	0.72022	0.762383	0.804425	0.87878	0.913575
NC_000010.11										0.924269	0.790724	0.925447	0.73549	0.930449	0.969035	0.934039	0.805301	0.858068	0.9267	0.836612	0.883658	0.929795	0.762625	0.791957
NC_000011.10											0.864021	0.858041	0.92702	0.853351	0.818064	0.734662	0.630642	0.924583	0.72857	0.655489	0.693305	0.731136	0.964509	0.998508
NC_000012.12												0.934619	0.796076	0.994924	0.956139	0.861141	0.738777	0.930386	0.854065	0.768235	0.812836	0.857048	0.826851	0.859395
NC_000013.11													0.800871	0.791846	0.760075	0.68503	0.590827	0.856509	0.679538	0.613418	0.647688	0.681852	0.961676	0.925589
NC_000014.9														0.927079	0.96119	0.865972	0.743093	0.925399	0.858872	0.772692	0.817488	0.861865	0.822366	0.854697
NC_000015.10															0.920209	0.903535	0.777103	0.887612	0.896282	0.807713	0.853864	0.89934	0.78868	0.819348
NC_000016.10																0.846448	0.86799	0.796975	0.992584	0.900446	0.948808	0.995714	0.70924	0.735785
NC_000017.11																	0.735451	0.682735	0.87518	0.966782	0.918188	0.872142	0.610062	0.631561
NC_000018.10																		0.888364	0.790308	0.710067	0.751631	0.793117	0.89079	0.92603
NC_000019.10																			0.846524	0.907733	0.956191	0.99687	0.703439	0.729682
NC_000020.11																				0.777891	0.95118	0.904655	0.633783	0.656456
NC_000021.9																					0.823854	0.953074	0.669844	0.694346
NC_000022.11																						0.862942	0.705883	0.732253
NC_000023.11																							0.789748	0.96303
NC_000024.10																								0.82296
NC_012920.1

## Sheet: Significant enrichment of HBV  integration sites in mitochondrial DNA
Supplementary Data 2. Significant enrichment of HBV integration sites in mitochondrial DNA from both tumour (T) and non-tuomour (NT) tissues compared to integrations in individual chromosomes
Chromosome (both T and NT tissues)	NC_000001.11	NC_000002.12	NC_000003.12	NC_000004.12	NC_000005.10	NC_000006.12	NC_000007.14	NC_000008.11	NC_000009.12	NC_000010.11	NC_000011.10	NC_000012.12	NC_000013.11	NC_000014.9	NC_000015.10	NC_000016.10	NC_000017.11	NC_000018.10	NC_000019.10	NC_000020.11	NC_000021.9	NC_000022.11	NC_000023.11	NC_000024.10	NC_012920.1
NC_000001.11		0.870378	0.762083	0.853275	0.793857	0.928744	0.892461	0.968372	0.849413	0.954395	0.852189	0.849562	0.611546	0.812436	0.964157	0.787119	0.708767	0.877666	0.546203	0.0207959	0.551633	0.710605	0.656628	0.518508	5.36024e-199
NC_000002.12		0.870378	0.88777	0.982526	0.921096	0.941034	0.766325	0.839463	0.978567	0.825885	0.981413	0.97872	0.724922	0.940426	0.905742	0.667171	0.595074	0.992581	0.449657	0.0156864	0.454428	0.59675	0.774594	0.619717	3.44292e-199
NC_000003.12			0.822529	0.905025	0.966318	0.830102	0.663903	0.732673	0.908945	0.719822	0.906127	0.908794	0.830612	0.946922	0.795984	0.572375	0.506973	0.880467	0.377787	0.0124732	0.38197	0.508483	0.883174	0.716387	2.44955e-199
NC_000004.12				0.912076	0.938471	0.923649	0.749969	0.822541	0.996039	0.809055	0.998887	0.996192	0.740879	0.95785	0.888475	0.651876	0.580753	0.975111	0.4378	0.0151242	0.44248	0.582405	0.791077	0.634156	3.25762e-199
NC_000005.10					0.902396	0.862862	0.693671	0.763917	0.942416	0.750815	0.93958	0.942264	0.798405	0.980562	0.828292	0.599684	0.532193	0.913736	0.398099	0.0133354	0.402456	0.533754	0.850237	0.686661	2.7006e-199
NC_000006.12						0.896223	0.822647	0.897364	0.919715	0.883544	0.922543	0.919867	0.672302	0.881934	0.964489	0.720296	0.645127	0.948427	0.491632	0.017787	0.496708	0.646882	0.720025	0.572456	4.17958e-199
NC_000007.14							0.761061	0.923819	0.746284	0.937748	0.748932	0.746427	0.526096	0.711186	0.857199	0.892137	0.810294	0.773315	0.636058	0.0265345	0.641976	0.81223	0.566802	0.443626	8.04576e-199
NC_000008.11								0.846034	0.818723	0.986002	0.821467	0.81887	0.585683	0.78222	0.93261	0.817481	0.737931	0.84668	0.571661	0.022317	0.577241	0.739801	0.629519	0.495728	6.01528e-199
NC_000009.12									0.891369	0.805257	0.997153	0.999847	0.744518	0.961803	0.884571	0.648438	0.57754	0.971153	0.435149	0.0150004	0.439808	0.579186	0.794832	0.637457	3.21745e-199
NC_000010.11										0.847989	0.807986	0.805404	0.574455	0.768986	0.918693	0.831037	0.751001	0.833066	0.583163	0.0230304	0.588808	0.752885	0.617729	0.48587	6.33633e-199
NC_000011.10											0.893761	0.997306	0.741901	0.958961	0.887377	0.650908	0.579849	0.973998	0.437054	0.0150893	0.441727	0.581499	0.792132	0.635083	3.24626e-199
NC_000012.12												0.901672	0.744378	0.96165	0.884722	0.648571	0.577664	0.971306	0.435251	0.0150051	0.439911	0.57931	0.794687	0.637329	3.21899e-199
NC_000013.11													0.684917	0.780054	0.641659	0.448568	0.394303	0.718199	0.289603	0.0091027	0.292944	0.395545	0.877361	0.877361	1.57414e-199
NC_000014.9														0.875433	0.847142	0.615846	0.547179	0.933042	0.410268	0.0138688	0.414727	0.548769	0.83141	0.669833	2.86156e-199
NC_000015.10															0.867538	0.753233	0.676401	0.913093	0.518281	0.0192151	0.523535	0.678199	0.6881	0.545167	4.72121e-199
NC_000016.10																0.67771	0.916469	0.673726	0.733741	0.0340956	0.740058	0.918462	0.484687	0.376558	1.25335e-198
NC_000017.11																	0.621487	0.601224	0.8133	0.0414979	0.819846	0.997994	0.426889	0.330045	1.80965e-198
NC_000018.10																		0.862257	0.45477	0.015933	0.459579	0.602911	0.76764	0.613649	3.52574e-199
NC_000019.10																			0.486516	0.0647529	0.993241	0.811361	0.314679	0.241167	4.48053e-198
NC_000020.11																				0.0191917	0.0637331	0.0413023	0.0100032	0.00748041	3.9757e-193
NC_000021.9																					0.459661	0.817902	0.318274	0.243987	4.32934e-198
NC_000022.11																						0.573623	0.428215	0.331106	1.79334e-198
NC_000023.11																							0.528893	0.825109	1.79173e-199
NC_000024.10																								0.434218	1.21155e-199
																									0
Chromosome (T tissues)	NC_000001.11	NC_000002.12	NC_000003.12	NC_000004.12	NC_000005.10	NC_000006.12	NC_000007.14	NC_000008.11	NC_000009.12	NC_000010.11	NC_000011.10	NC_000012.12	NC_000013.11	NC_000014.9	NC_000015.10	NC_000016.10	NC_000017.11	NC_000018.10	NC_000019.10	NC_000020.11	NC_000021.9	NC_000022.11	NC_000023.11	NC_000024.10	NC_012920.1
NC_000001.11		0.877139	0.786881	0.807747	0.793795	0.908518	0.91105	0.991578	0.860825	0.980476	0.891354	0.838519	0.65429	0.795857	0.94418	0.825082	0.797343	0.895395	0.564508	0.0209171	0.583928	0.742456	0.693588	0.532887	2.82542e-122
NC_000002.12		0.877139	0.906857	0.928622	0.914085	0.968209	0.790731	0.868869	0.983355	0.857998	0.985562	0.960463	0.764973	0.916237	0.932429	0.709061	0.683073	0.981468	0.471306	0.0161681	0.488558	0.632148	0.807699	0.628991	1.91114e-122
NC_000003.12			0.844742	0.978053	0.992699	0.875512	0.704264	0.778914	0.923356	0.768461	0.892594	0.946149	0.853951	0.990527	0.84049	0.627388	0.603157	0.888559	0.409505	0.0134655	0.425043	0.555983	0.898502	0.708479	1.46682e-122
NC_000004.12				0.901901	0.985351	0.897113	0.724106	0.799695	0.945188	0.789126	0.914291	0.968049	0.83272	0.987522	0.861847	0.646002	0.621332	0.910234	0.42332	0.0140418	0.439261	0.573232	0.876917	0.689306	1.55709e-122
NC_000005.10					0.917859	0.882681	0.710828	0.785799	0.930608	0.775306	0.899798	0.953427	0.846869	0.997828	0.847574	0.633538	0.609159	0.895754	0.414052	0.0136535	0.429723	0.561675	0.891308	0.702068	1.496e-122
NC_000006.12						0.905823	0.821176	0.900182	0.951594	0.889215	0.982638	0.928779	0.735657	0.884817	0.96413	0.738161	0.711653	0.986732	0.494076	0.0172489	0.511903	0.659583	0.777594	0.603264	2.10401e-122
NC_000007.14							0.773662	0.919407	0.77498	0.930443	0.804498	0.753531	0.580282	0.712788	0.856015	0.912592	0.884091	0.80842	0.639177	0.0254144	0.65999	0.827267	0.616645	0.47002	3.85692e-122
NC_000008.11								0.860384	0.852598	0.988896	0.883052	0.830359	0.64708	0.787853	0.935791	0.833241	0.805412	0.887085	0.571308	0.0212993	0.590867	0.750305	0.686114	0.526718	2.90666e-122
NC_000009.12									0.900473	0.841787	0.968926	0.97709	0.780526	0.932768	0.915895	0.694077	0.668378	0.964836	0.459736	0.0156371	0.476684	0.61808	0.823634	0.642728	1.8196e-122
NC_000010.11										0.865458	0.872135	0.819641	0.637644	0.777348	0.924747	0.844036	0.816092	0.876155	0.580356	0.0218159	0.600097	0.760709	0.676325	0.518659	3.01834e-122
NC_000011.10											0.907903	0.946062	0.751596	0.901943	0.946806	0.722199	0.695969	0.995905	0.481536	0.0166477	0.499051	0.644514	0.793974	0.617226	1.99565e-122
NC_000012.12												0.898913	0.802155	0.955593	0.89323	0.673748	0.648465	0.941982	0.444206	0.014943	0.460734	0.599063	0.845751	0.661938	1.70308e-122
NC_000013.11													0.73531	0.844766	0.703245	0.512828	0.491825	0.747823	0.327896	0.0103537	0.340812	0.451269	0.954506	0.844586	1.02054e-122
NC_000014.9														0.87889	0.849685	0.635376	0.610953	0.897898	0.415414	0.0137101	0.431125	0.563377	0.889171	0.700168	1.50484e-122
NC_000015.10															0.884252	0.771675	0.744635	0.950889	0.5208	0.0185808	0.539264	0.691373	0.744208	0.575057	2.35387e-122
NC_000016.10																0.711353	0.971198	0.725947	0.717669	0.0309405	0.739635	0.913338	0.546113	0.413525	5.3612e-122
NC_000017.11																	0.700617	0.699651	0.744417	0.033038	0.766704	0.941994	0.524078	0.396073	6.00462e-122
NC_000018.10																		0.880924	0.484471	0.0167871	0.502059	0.648049	0.790098	0.613915	2.02052e-122
NC_000019.10																			0.498473	0.060505	0.976352	0.799511	0.351011	0.261733	1.88066e-121
NC_000020.11																				0.0189567	0.0572644	0.0377474	0.011187	0.00815538	1.22223e-116
NC_000021.9																					0.477457	0.822351	0.364712	0.272212	1.68175e-121
NC_000022.11																						0.589586	0.481435	0.362542	7.60354e-122
NC_000023.11																							0.572935	0.801321	1.13332e-122
NC_000024.10																								0.45481	7.46159e-123
NC_012920.1																									0
Chromosome (NT tissues)	NC_000001.11	NC_000002.12	NC_000003.12	NC_000004.12	NC_000005.10	NC_000006.12	NC_000007.14	NC_000008.11	NC_000009.12	NC_000010.11	NC_000011.10	NC_000012.12	NC_000013.11	NC_000014.9	NC_000015.10	NC_000016.10	NC_000017.11	NC_000018.10	NC_000019.10	NC_000020.11	NC_000021.9	NC_000022.11	NC_000023.11	NC_000024.10	NC_012920.1
NC_000001.11		0.958053	0.886301	0.9278	0.960555	0.964336	0.931806	0.936447	0.941501	0.926971	0.856609	0.998453	0.794785	0.996472	0.957678	0.862612	0.74009	0.928865	0.855529	0.769591	0.814251	0.858514	0.825482	0.857961	4.42981e-79
NC_000002.12		0.958053	0.926936	0.88686	0.997483	0.922745	0.890782	0.89533	0.983305	0.886048	0.896109	0.959591	0.83053	0.954546	0.916186	0.823411	0.705533	0.970499	0.816553	0.733795	0.776711	0.819443	0.863346	0.897521	4.21089e-79
NC_000003.12			0.906391	0.818812	0.924475	0.852636	0.822493	0.826765	0.943345	0.818051	0.968004	0.887778	0.896709	0.882938	0.846427	0.759717	0.651308	0.956036	0.753371	0.677202	0.71662	0.756044	0.933006	0.969488	3.9049e-79
NC_000004.12				0.87666	0.88928	0.963207	0.995941	0.991247	0.870932	0.999159	0.791457	0.926276	0.736148	0.931279	0.969874	0.933207	0.804525	0.858862	0.92587	0.835818	0.882842	0.928964	0.763323	0.792691	4.8981e-79
NC_000005.10					0.942086	0.925215	0.893209	0.897763	0.980791	0.888467	0.893709	0.962095	0.82835	0.957046	0.918648	0.82571	0.707535	0.967991	0.818838	0.735875	0.778902	0.821734	0.861039	0.895118	4.22303e-79
NC_000006.12						0.924714	0.967254	0.971937	0.90645	0.96237	0.962795	0.962795	0.765464	0.967852	0.993314	0.89701	0.771138	0.894058	0.889779	0.801584	0.84752	0.892828	0.794394	0.82535	4.64487e-79
NC_000007.14							0.915151	0.995305	0.87481	0.995101	0.795	0.93028	0.739335	0.935291	0.973925	0.929192	0.800786	0.862701	0.921864	0.831993	0.878909	0.924955	0.766698	0.796241	4.86852e-79
NC_000008.11								0.928901	0.879306	0.990407	0.799113	0.934918	0.743033	0.939937	0.978613	0.924555	0.796479	0.867155	0.917239	0.827584	0.874371	0.920325	0.770617	0.800362	4.83484e-79
NC_000009.12									0.921546	0.87013	0.912142	0.943031	0.84513	0.938014	0.899951	0.808333	0.69248	0.987169	0.80158	0.72022	0.762383	0.804425	0.87878	0.913575	4.13328e-79
NC_000010.11										0.924269	0.790724	0.925447	0.73549	0.930449	0.969035	0.934039	0.805301	0.858068	0.9267	0.836612	0.883658	0.929795	0.762625	0.791957	4.90428e-79
NC_000011.10											0.864021	0.858041	0.92702	0.853351	0.818064	0.734662	0.630642	0.924583	0.72857	0.655489	0.693305	0.731136	0.964509	0.998508	3.79887e-79
NC_000012.12												0.934619	0.796076	0.994924	0.956139	0.861141	0.738777	0.930386	0.854065	0.768235	0.812836	0.857048	0.826851	0.859395	4.42112e-79
NC_000013.11													0.800871	0.791846	0.760075	0.68503	0.590827	0.856509	0.679538	0.613418	0.647688	0.681852	0.961676	0.925589	3.60899e-79
NC_000014.9														0.927079	0.96119	0.865972	0.743093	0.925399	0.858872	0.772692	0.817488	0.861865	0.822366	0.854697	4.44982e-79
NC_000015.10															0.920209	0.903535	0.777103	0.887612	0.896282	0.807713	0.853864	0.89934	0.78868	0.819348	4.68837e-79
NC_000016.10																0.846448	0.86799	0.796975	0.992584	0.900446	0.948808	0.995714	0.70924	0.735785	5.45368e-79
NC_000017.11																	0.735451	0.682735	0.87518	0.966782	0.918188	0.872142	0.610062	0.631561	7.04143e-79
NC_000018.10																		0.888364	0.790308	0.710067	0.751631	0.793117	0.89079	0.92603	4.07703e-79
NC_000019.10																			0.846524	0.907733	0.956191	0.99687	0.703439	0.729682	5.52367e-79
NC_000020.11																				0.777891	0.95118	0.904655	0.633783	0.656456	6.57303e-79
NC_000021.9																					0.823854	0.953074	0.669844	0.694346	5.97726e-79
NC_000022.11																						0.862942	0.705883	0.732253	5.49391e-79
NC_000023.11																							0.789748	0.96303	3.69847e-79
NC_000024.10																								0.82296	3.80347e-79
NC_012920.1																									0
