# Supplementary material for: Mitochondrial DNA is a target of HBV integration
Source: Commun Biol. 2023 Jul 3;6:684. doi: 10.1038/s42003-023-05017-4 (PMC10318008; doi:10.1038/s42003-023-05017-4)
Supplement: Supplementary file 7 — Supplementary Data 4 [file 42003_2023_5017_MOESM7_ESM.xlsx]

## Sheet: HBV integration in mtDNA_HepAD38
Supplementary Data 6. Characteristics of HBV integrations in mitochondrial DNA (mtDNA) from HBV-induced HepAD38 cells
chr_mtDNA	start	end	cov	start_features	end_features	strand_features	strand_closest_gene	closest_gene_name	distance_chimera/closest_gene	HBV_chr	start_HBV	end_HBV	HBV_annotatation	start_on_chimera	end_on_chimera	HG_chr	start_HG	end_HG	start_on_chimera	end_on_chimera	seq HBV	seq HG	chimeras	MH_start_on_chimera	MH_end_on_chimera	MH_seq
NC_012920.1	6447	6500	4	5904	7445	+	+	COX1	0	NC_003977.2	1871	1917	PreCore/Core	2	48	NC_012920.1	6445	6500	42	97	CCTCCAAGCTGTGCCTTGGGTGGCTTTGGGGCATGGACATCGACCCT	CGACCCTCTTCGTCTGATCCGTCCTAATTACAGCAGTCCTACTTCTCCTATCTCTC	CCCTCCAAGCTGTGCCTTGGGTGGCTTTGGGGCATGGACATCGACCCTCTTCGTCTGATCCGTCCTAATTACAGCAGTCCTACTTCTCCTATCTCTC	42	48	CGACCCT
NC_012920.1	2187	2252	7	1671	3229	+	+	RNR2	0	NC_003977.2	1128	1199	ENH1/promoterX	50	122	NC_012920.1	2188	2252	1	65	AAACATATAACTGAACCTTTACCCCGTTGCCCGGCAACGGCCAGGTCTGTGCCAAGTGTTTGCTGACGCAACC	ACCAATTAAGAAAGCGTTCAAGCTCAACACCCACTACCTAAAAAATCCCAAACATATAACTGAAC	ACCAATTAAGAAAGCGTTCAAGCTCAACACCCACTACCTAAAAAATCCCAAACATATAACTGAACCTTTACCCCGTTGCCCGGCAACGGCCAGGTCTGTGCCAAGTGTTTGCTGACGCAACC	50	65	AAACATATAACTGAAC
NC_012920.1	5103	5177	6	4470	5511	+	+	ND2	0	NC_003977.2	1111	1199	ENH1/promoterX	70	158	NC_012920.1	5104	5177	1	74	ACAAGGCCTTTCTGTGTAAACAATACCTGAACCTTTACCCCGTTGCCCGGCAACGGCCAGGTCTGTGCCAAGTGTTTGCTGACGCAACC	CTACTACCGCATTCCTACTACTCAACTTAAACTCCAGCACCACGACCCTACTACTATCTCGCACCTGAAACAAG	CTACTACCGCATTCCTACTACTCAACTTAAACTCCAGCACCACGACCCTACTACTATCTCGCACCTGAAACAAGGCCTTTCTGTGTAAACAATACCTGAACCTTTACCCCGTTGCCCGGCAACGGCCAGGTCTGTGCCAAGTGTTTGCTGACGCAACC	70	74	ACAAG

## Sheet: Mitochondrial chimeric transcripts from HepAD38
Supplementary Data 4. Characteristics of Viral-mitochondrial (MT) Chimeric Transcripts from HBV-induced HepAD38 cells
chr_MT	start	end	cov	start_features	end_features	strand_features	strand_closest_gene	closest_gene_name	distance_chimera/closest_gene	HBV_chr	start_HBV	end_HBV	HBV_annotation	start_on_chimera	end_on_chimera	start_HG	end_HG	start_on_chimera	end_on_chimera	seq HBV	seq HG	chimeras	MH_start_on_chimera	MH_end_on_chimera	MH_seq
NC_012920.1	6814	6929	8	5904	7445	+	+	COX1	0	NC_003977.2	2385	2479	PreCore/Core,pol	47	141	6815	6918	142	245	CTCGCCTCGCAGACGAAGGTCTCAATCGCCGCGTCGCAGAAGATCTCAATCTCGGGAACCTCAATGTTAGTATTCCTTGGACTCATAAGGTGGGG	TTTCACCTCCGCTACCATAATCATCGCTATCCCCACCGGCGTCAAAGTATTTAGCTGACTCGCCACACTCCACGGAAGCAATATGAAATGATCTGCTGCAGTGC	CCACGGAAGCAATATGAAATGATCTGCTGCAGTGCTCTGAGCCCTACTCGCCTCGCAGACGAAGGTCTCAATCGCCGCGTCGCAGAAGATCTCAATCTCGGGAACCTCAATGTTAGTATTCCTTGGACTCATAAGGTGGGGTTTCACCTCCGCTACCATAATCATCGCTATCCCCACCGGCGTCAAAGTATTTAGCTGACTCGCCACACTCCACGGAAGCAATATGAAATGATCTGCTGCAGTGC			no MH
NC_012920.1	6536	6588	13	5904	7445	+	+	COX1	0	NC_003977.2	2499	2601	pol	1	103	6537	6588	100	151	CTTCTACTGTACCTGTCTTTAATCCTCATTGGAAAACACCATCTTTTCCTAATATACATTTACACCAAGACATTATCAAAAAATGTGAACAGTTTGTAGGACC	GACCGCAACCTCAACACCACCTTCTTCGACCCCGCCGGAGGAGGAGACCCCA	CTTCTACTGTACCTGTCTTTAATCCTCATTGGAAAACACCATCTTTTCCTAATATACATTTACACCAAGACATTATCAAAAAATGTGAACAGTTTGTAGGACCGCAACCTCAACACCACCTTCTTCGACCCCGCCGGAGGAGGAGACCCCA	100	103	GACC
NC_012920.1	7018	7056	4	5904	7445	+	+	COX1	0	NC_003977.2	2257	2369	PreCore/Core	39	151	7019	7059	1	41	TTGGTGTCTTTCGGAGTGTGGATTCGCACTCCTCCAGCTTATAGACCACCAAATGCCCCTATCCTATCAACACTTCCGGAAACTACTGTTGTTAGACGACGAGGCAGGTCCCC	CGTTGTAGCTCACTTCCACTATGTCCTATCAATAGGAGTTG	CGTTGTAGCTCACTTCCACTATGTCCTATCAATAGGAGTTGGTGTCTTTCGGAGTGTGGATTCGCACTCCTCCAGCTTATAGACCACCAAATGCCCCTATCCTATCAACACTTCCGGAAACTACTGTTGTTAGACGACGAGGCAGGTCCCC	39	41	TTG
NC_012920.1	7231	7293	5	5904	7445	+	+	COX1	0	NC_003977.2	1659	1747	X/ENH2/BCP	1	89	7232	7293	90	151	AGAGGACTCTTGGACTCTCTGCAATGTCAACGACCGACCTTGAGGCATACTTCAAAGACTGTTTGTTTAAAGACTGGGAGGAGTTGGGG	CCCCGATGCGTACACCACATGAAACATCCTATCATCTGTAGGCTCATTCATTTCTCTAACAG	AGAGGACTCTTGGACTCTCTGCAATGTCAACGACCGACCTTGAGGCATACTTCAAAGACTGTTTGTTTAAAGACTGGGAGGAGTTGGGGCCCCGATGCGTACACCACATGAAACATCCTATCATCTGTAGGCTCATTCATTTCTCTAACAG			no MH
NC_012920.1	7312	7436	9	5904	7445	+	+	COX1	0	NC_003977.2	3133	3182	preS1/preS2/S	1	50	7313	7384	80	151	CCCCGCTGTCTCCACCTTTGAGAAACACTCATCCTCAGGCCATGCAGTGG	CATGATTTGAGAAGCCTTCGCTTCGAAGCGAAAAGTCCTAATAGTAGAAGAACCCTCCATAAACCTGGAGTG	CCCCGCTGTCTCCACCTTTGAGAAACACTCATCCTCAGGCCATGCAGTGGAATTCCACAACCTTTCACCAAACTCTGCACATGATTTGAGAAGCCTTCGCTTCGAAGCGAAAAGTCCTAATAGTAGAAGAACCCTCCATAAACCTGGAGTG			no MH
NC_012920.1	9632	9692	1	9207	9990	+	+	COX3	0	NC_003977.2	2462	2387	PreCore/Core,pol	1	76	9633	9691	92	150	AAGGAATACTAACATTGAGGTTCCCGAGATTGAGATCTTCTGCGACGCGGCGATTGAGACCTTCGTCTGCGAGACG	TCAATCACCTGAGCTCACCATAGTCTAATAGAAAACAACCGAAACCAAATAATTCAAGC	AAGGAATACTAACATTGAGGTTCCCGAGATTGAGATCTTCTGCGACGCGGCGATTGAGACCTTCGTCTGCGAGACGTGTGCTCTTCCGATCTCAATCACCTGAGCTCACCATAGTCTAATAGAAAACAACCGAAACCAAATAATTCAAGCG			no MH
NC_012920.1	14639	14684	8	14149|14674	14673|14742	-	-	ND6	0	NC_003977.2	991	878	ENH1/promoterX,pol	1	114	14640	14684	107	151	CATACTTTCCAATCAATAGGCCTGTTAATAGGAAGTTTTCTAAAACATTCTTTGATTTTTTGTATGATGTGTTCTTGTGGCAAGGACCCATAACTTCCAATGACATAACCCATA	AACCCATACTCAACAGAAACAAAGCATACATCATTATTCTCACAC	CATACTTTCCAATCAATAGGCCTGTTAATAGGAAGTTTTCTAAAACATTCTTTGATTTTTTGTATGATGTGTTCTTGTGGCAAGGACCCATAACTTCCAATGACATAACCCATACTCAACAGAAACAAAGCATACATCATTATTCTCACAC	107	114	AACCCATA
NC_012920.1	11671	11725	6	10760	12137	+	+	ND4	0	NC_003977.2	2562	2489	pol	27	100	11672	11725	98	151	TGTAAATGTATATTAGGAAAAGATGGTGTTTTCCAATGAGGATTAAAGACAGGTACAGTAGAAGAATAAAGACC	ACCCCCTGAAGCTTCACCGGCGCAGTCATTCTCATAATCGCCCACGGACTTACA	TTCCCTACACGACGCTCTTCCGATCTTGTAAATGTATATTAGGAAAAGATGGTGTTTTCCAATGAGGATTAAAGACAGGTACAGTAGAAGAATAAAGACCCCCTGAAGCTTCACCGGCGCAGTCATTCTCATAATCGCCCACGGACTTACAAGATAGGAAGAGCACACGTCTGAACT	98	100	ACC

## Sheet: HBV integration in PLC_PRF5
Supplementary Figure 4. Characteristics of HBV integration sites in PLC/PRF/5 cell line
chromosome	start	end	reads	coverage	features	start_features	end_features	strand_features	Descriptions	coordinates_closest_gene	strand_closest_gene	closest_gene_name	distance_chimera/closest_gene	HBV_chr	start_HBV	end_HBV	HBV_annotation	start_on_chimera	end_on_chimera	HG_chr	start_HG	end_HG	start_on_chimera	end_on_chimera	seq HBV	seq HG	chimeras	MH_start_on_chimera	MH_end_on_chimera	MH_seq
NC_000001.11	143265917	143265963	3;SA_M03733:32:000000000-B4N6L:1:1101:15064:26423,SA_M03733:32:000000000-B4N6L:1:1101:22446:16171,SA_M03733:32:000000000-B4N6L:1:1106:11836:12778,SA_M03733:32:000000000-B4N6L:1:1108:14744:12983,SA_M03733:32:000000000-B4N6L:1:1112:23298:15079,SA_M03733:32:000000000-B4N6L:1:1112:5650:16628,SA_M03733:32:000000000-B4N6L:1:1112:9458:7684,SA_M03733:32:000000000-B4N6L:1:1114:20521:13919,SA_M03733:32:000…	15	match	143184588	223558935	+	ID=aln10;Target=NC_000001.11 143184588 223558935 +;gap_count=0;num_mismatch=0;pct_coverage=100;pct_identity_gap=100	NC_000001.11:143300742-143308956	-	LOC101929814	34779	NC_003977.2	2877	3081	preS1/preS2/S	1	205	NC_000001.11	143265918	143265963	206	251	CCTCTGGGATTCTTTCCCGATCATCAGTTGGACCCAGCATTCGGAGCCAATTCAAACAATCCAGACTGGGACTTCAACCCCACAAAGGACCACTGGCCACAAGCCAACCAGGTAGGAGTGGGAGCATTCGGCCCAGGGTTCACCCCTCCACACGGAGGTCTTTTGGGGTGGAGCTCTCAGGCTCAAGGCACATTGCATACTGTGC	GGACCCGAATGGAATTATCTAATGGAATGGAATGGAATAATCCACG	CCTCTGGGATTCTTTCCCGATCATCAGTTGGACCCAGCATTCGGAGCCAATTCAAACAATCCAGACTGGGACTTCAACCCCACAAAGGACCACTGGCCACAAGCCAACCAGGTAGGAGTGGGAGCATTCGGCCCAGGGTTCACCCCTCCACACGGAGGTCTTTTGGGGTGGAGCTCTCAGGCTCAAGGCACATTGCATACTGTGCGGACCCGAATGGAATTATCTAATGGAATGGAATGGAATAATCCACG			no MH
NC_000002.12	101028380	101028487	23;SA_M03733:37:000000000-B5CM9:1:1106:20728:25139,SA_M03733:37:000000000-B5CM9:1:2102:13187:4731,SA_M03733:37:000000000-B5CM9:1:2106:15385:20206	3	exon|gene|match	101006435|101028303|101028339|101028349|94496016	101028432|101195326|242183529	+|-	ID=aln18;Target=NC_000002.12 94496016 242183529 +;gap_count=0;num_mismatch=0;pct_coverage=100;pct_identity_gap=100|ID=gene6813;Dbxref=GeneID:11138,HGNC:HGNC:17791;Name=TBC1D8;description=TBC1 domain family member 8;gbkey=Gene;gene=TBC1D8;gene_biotype=protein_coding;gene_synonym=AD3,GRAMD8,HBLP1,TBC1D8A,VRP|ID=id245699;Parent=rna20378;Dbxref=GeneID:11138,Genbank:XM_005263862.3,HGNC:HGNC:17791;gbke…	NC_000002.12:101006435-101195326	-	TBC1D8	0	NC_003977.2	1374	1403	X,pol	2	31	NC_000002.12	101028381	101028487	20	126	CCATGGCTGCTAGGCTGTGCTGCCAACTGG	GCTGCCAACTGGGGGCCCTGGGCTGTCCTCATTCTTAATGTGATCTAGAAACCTGAACACACCGCCCTGTCAACGCCCAAGTCCATCCTCATTCGGGTACCACAACA	CCCATGGCTGCTAGGCTGTGCTGCCAACTGGGGGCCCTGGGCTGTCCTCATTCTTAATGTGATCTAGAAACCTGAACACACCGCCCTGTCAACGCCCAAGTCCATCCTCATTCGGGTACCACAACA	20	31	GCTGCCAACTGG
NC_000003.12	131451661	131451702	4;PA_M03733:32:000000000-B4N6L:1:1103:14417:6396,PA_M03733:32:000000000-B4N6L:1:1105:14148:26308,PA_M03733:32:000000000-B4N6L:1:1108:15228:5244,PA_M03733:32:000000000-B4N6L:1:2109:5887:12246,PA_M03733:32:000000000-B4N6L:1:2112:20562:14447	5	match	93705575	198235559	+	ID=aln24;Target=NC_000003.12 93705575 198235559 +;gap_count=0;num_mismatch=0;pct_coverage=100;pct_identity_gap=100	NC_000003.12:131431555-131442667	-	LOC105374110	-8995	NC_003977.2	1408	1260	ENH1/promoterX,X,pol	38	186	NC_000003.12	131451662	131451702	1	41	AGAATCCAGTTAGCAGCACAACCTAGCAGCCATGGAAATGATGTATATTTCCGAGAAAGGACGACAGAATTATCAGTCCCAATGAGTTTTGCTCCAGACCGGCTGCGAGCAAAACAAGCTGCAAGGAGTTCCGCAGTATGGATCGGCAG	ATCTTGACCCTATTACGTATTATTCTGGATGAATTTTAGAA	ATCTTGACCCTATTACGTATTATTCTGGATGAATTTTAGAATCCAGTTAGCAGCACAACCTAGCAGCCATGGAAATGATGTATATTTCCGAGAAAGGACGACAGAATTATCAGTCCCAATGAGTTTTGCTCCAGACCGGCTGCGAGCAAAACAAGCTGCAAGGAGTTCCGCAGTATGGATCGGCAG	38	41	AGAA
NC_000004.12	145300057	145300125	5;SA_M03733:37:000000000-B5CM9:1:1112:17398:13391,SA_M03733:37:000000000-B5CM9:1:2106:16078:19826,SA_M03733:37:000000000-B5CM9:1:2108:3397:14416,SA_M03733:37:000000000-B5CM9:1:2114:13542:12054	4	match	58921382	190204555	+	ID=aln33;Target=NC_000004.12 58921382 190204555 +;gap_count=0;num_mismatch=0;pct_coverage=100;pct_identity_gap=100	NC_000004.12:145269810-145270131	-	RPS23P4	-29927	NC_003977.2	1374	1413	X	2	43	NC_000004.12	145300125	145300058	47	114	CCATGGCTGCTAGGCTGTGCTGCAAACTGGATCCTAGGCGCG	TTTAACGATTTGAATGCAGCAAAGATGATGATGTTTTTGTTGGCTTTTTATTCATTAAAATGAGACAC	CCCATGGCTGCTAGGCTGTGCTGCAAACTGGATCCTAGGCGCGCCTTTTAACGATTTGAATGCAGCAAAGATGATGATGTTTTTGTTGGCTTTTTATTCATTAAAATGAGACAC			no MH
NC_000005.10	1297395	1297478	6;PA_M03733:32:000000000-B4N6L:1:1102:4398:12954,PA_M03733:32:000000000-B4N6L:1:1103:13304:22837,PA_M03733:32:000000000-B4N6L:1:1103:18545:18941,PA_M03733:32:000000000-B4N6L:1:1104:11034:22422,PA_M03733:32:000000000-B4N6L:1:1104:19667:7156,PA_M03733:32:000000000-B4N6L:1:1104:20184:15547,PA_M03733:32:000000000-B4N6L:1:1104:6292:16361,PA_M03733:32:000000000-B4N6L:1:1107:10042:19461,PA_M03733:32:000…	36	match	10001|1251167	1300047|46435900	+	ID=4b027a40-56fe-420a-bde2-c47a2b41dab1;Target=NG_009265.1 1 48881 -;assembly_bases_aln=48881;assembly_bases_seq=48881;bit_score=90972.3;blast_aligner=1;blast_score=48881;common_component=0;e_value=0;filter_score=0;for_remapping=2;gap_count=0;hsp_percent_coverage=100;matchable_bases=48881;matched_bases=48881;not_for_annotation=2;num_ident=48881;num_mismatch=0;pct_coverage=100;pct_coverage_hiqual=…	NC_000005.10:1253167-1295626	-	TERT	-1770	NC_003977.2	1391	1260	ENH1/promoterX,X,pol	105	236	NC_000005.10	1297413	1297478	42	107	ACAACCTAGCAGCCATGGAAATGATGTATATTTCCGAGAAAGGACGACAGAATTATCAGTCCCAATGAGTTTCGCTCCAGACCGGCTGCGAGCAAAACAAGCTGCAAGGAGTTCCGCAGTATGGATCGGCAG	AACCCCACTGGGACCTGAAGCCTGCAGCCTCCCAGCTGCCCCTGCAGTGGGTCCCATGGGATAACA	CAGCGGATAACAATTGCACACAGGACGTACTGGGCGCGCCTAACCCCACTGGGACCTGAAGCCTGCAGCCTCCCAGCTGCCCCTGCAGTGGGTCCCATGGGATAACAACCTAGCAGCCATGGAAATGATGTATATTTCCGAGAAAGGACGACAGAATTATCAGTCCCAATGAGTTTCGCTCCAGACCGGCTGCGAGCAAAACAAGCTGCAAGGAGTTCCGCAGTATGGATCGGCAG	105	107	ACA
NC_000008.11	35446392	35446428	50;PA_M03733:32:000000000-B4N6L:1:2113:10056:10265	3	gene|match	12284346|35235457	35796550|43983744	+	ID=aln62;Target=NC_000008.11 12284346 43983744 +;gap_count=0;num_mismatch=0;pct_coverage=100;pct_identity_gap=100|ID=gene23396;Dbxref=GeneID:137970,HGNC:HGNC:18634,MIM:616466;Name=UNC5D;description=unc-5 netrin receptor D;gbkey=Gene;gene=UNC5D;gene_biotype=protein_coding;gene_synonym=PRO34692,Unc5h4	NC_000008.11:35235457-35796550	+	UNC5D	0	NC_003977.2	2436	2392	PreCore/Core	1	45	NC_000008.11	35446393	35446428	46	81	AGATTGAGATCTTCTGCGACGCGGCGATTGAGATCTTCGTCTGCG	TGTAATTACTTTATGCATTTAATCTTTATGTTTAAT	AGATTGAGATCTTCTGCGACGCGGCGATTGAGATCTTCGTCTGCGTGTAATTACTTTATGCATTTAATCTTTATGTTTAAT			no MH
NC_000008.11	98178713	98178750	7;SA_M03733:32:000000000-B4N6L:1:1108:24838:4975,SA_M03733:32:000000000-B4N6L:1:1110:18857:26569,SA_M03733:32:000000000-B4N6L:1:2105:14778:11321,SA_M03733:32:000000000-B4N6L:1:2111:7118:25129	4	gene|lnc_RNA|match	85714223|98176485	145078636|98180681|98249600	+	ID=aln65;Target=NC_000008.11 85714223 145078636 +;gap_count=0;num_mismatch=0;pct_coverage=100;pct_identity_gap=100|ID=gene24235;Dbxref=GeneID:105375660;Name=LOC105375660;gbkey=Gene;gene=LOC105375660;gene_biotype=lncRNA|ID=rna68987;Parent=gene24235;Dbxref=GeneID:105375660,Genbank:XR_928444.2;Name=XR_928444.2;gbkey=ncRNA;gene=LOC105375660;model_evidence=Supporting evidence includes similarity to: 1…	NC_000008.11:98176485-98249600	+	LOC105375660	0	NC_003977.2	2399	2436	PreCore/Core	34	71	NC_000008.11	98178714	98178750	1	37	GAAGATCTCAATCGCCGCGTCGCAGAAGATCTCAATCT	TGATACAGAAAGGCCTGGATTCTGGTGGGTGCAGAAG	TGATACAGAAAGGCCTGGATTCTGGTGGGTGCAGAAGATCTCAATCGCCGCGTCGCAGAAGATCTCAATCT	34	37	GAAG
NC_000008.11	117239229	117239293	55;SA_M03733:37:000000000-B5CM9:1:1107:9101:26615,SA_M03733:37:000000000-B5CM9:1:2103:13000:27697,SA_M03733:37:000000000-B5CM9:1:2105:14340:8573	3	gene|lnc_RNA|match	117084201|117117306|117173429|85714223	117468838|117520526|117520636|145078636	+|-	ID=aln65;Target=NC_000008.11 85714223 145078636 +;gap_count=0;num_mismatch=0;pct_coverage=100;pct_identity_gap=100|ID=gene24464;Dbxref=GeneID:105375716;Name=LOC105375716;gbkey=Gene;gene=LOC105375716;gene_biotype=lncRNA|ID=rna69578;Parent=gene24464;Dbxref=GeneID:105375716,Genbank:XR_928569.2;Name=XR_928569.2;gbkey=ncRNA;gene=LOC105375716;model_evidence=Supporting evidence includes similarity to: 1…	NC_000008.11:117084201-117520636	-	LOC105375716	0	NC_003977.2	1374	1403	X,pol	2	31	NC_000008.11	117239230	117239293	20	83	CCATGGCTGCTAGGCTGTGCTGCCAACTGG	GCTGCCAACTGGTTGTGACACCTGACACCTGTTCCAGCTTTCTCCTTACTACCCTTCCGAGCCC	CCCATGGCTGCTAGGCTGTGCTGCCAACTGGTTGTGACACCTGACACCTGTTCCAGCTTTCTCCTTACTACCCTTCCGAGCCCACGAGACAGGCAGAAATCTCGTATGCCGTCTTCTGCTTGAAAAAAAAAAAAAAAAAGTA	20	31	GCTGCCAACTGG
NC_000012.12	109573898	109573983	8;PA_M03733:37:000000000-B5CM9:1:2114:23916:8112/1,PA_M03733:37:000000000-B5CM9:1:2114:28635:60870/1,SA_M03733:37:000000000-B5CM9:1:2114:21176:36170	4	Simple_repeat|gene|match	109553450|109568695|109573285|109573825|37235253	109573905|109578497|109597270|109599266|132223362	+	ID=130983b6-63bc-4e1b-b972-6fe61a775d11;Target=NG_007096.1 1 25048 -;assembly_bases_aln=25048;assembly_bases_seq=25048;bit_score=46617.3;blast_aligner=1;blast_score=25048;common_component=0;e_value=0;filter_score=0;for_remapping=2;gap_count=0;hsp_percent_coverage=100;matchable_bases=25048;matched_bases=25048;not_for_annotation=2;num_ident=25048;num_mismatch=0;pct_coverage=100;pct_coverage_hiqual=…	NC_000012.12:109573285-109597270	+	MVK	0	NC_003977.2	711	817	preS1/preS2/S	1	107	NC_000012.12	109573899	109573983	109	193	GCTTTCCCCCACTGTTTGGCTTTCAGTTATATGGATGATGTGGTATTGGGGGCCAAATCTGTACAACATCTTGAGTCCCTTTATACCGCTGTTACCAATTTTCTTTT	GGCGGCGCGAGGTCCTAGACCCAGGACGACGCTGAGCCAGGCGTCCAGCTTCTGTGGCTCAGTTTACCCAGCTCTGAGAGTCTTG	GCTTTCCCCCACTGTTTGGCTTTCAGTTATATGGATGATGTGGTATTGGGGGCCAAATCTGTACAACATCTTGAGTCCCTTTATACCGCTGTTACCAATTTTCTTTTTGGCGGCGCGAGGTCCTAGACCCAGGACGACGCTGAGCCAGGCGTCCAGCTTCTGTGGCTCAGTTTACCCAGCTCTGAGAGTCTTGAGATCGGAAGAGCGTCGTGTAGGGAA			no MH
NC_000013.11	33088450	33088561	6;PA_M03733:32:000000000-B4N6L:1:1102:4398:12954,PA_M03733:32:000000000-B4N6L:1:1103:13304:22837,PA_M03733:32:000000000-B4N6L:1:1103:18545:18941,PA_M03733:32:000000000-B4N6L:1:1104:11034:22422,PA_M03733:32:000000000-B4N6L:1:1104:19667:7156,PA_M03733:32:000000000-B4N6L:1:1104:20184:15547,PA_M03733:32:000000000-B4N6L:1:1104:6292:16361,PA_M03733:32:000000000-B4N6L:1:1107:10042:19461,PA_M03733:32:000…	15	DNA/hAT-Tip100|LINE/L1|match	18408107|33087887|33088496	33088489|33088715|86202979	+	ID=aln122;Target=NC_000013.11 18408107 86202979 +;gap_count=0;num_mismatch=0;pct_coverage=100;pct_identity_gap=100|Target=L1M4 5438 5658|Target=MER97a 21 614	NC_000013.11:33103135-33676835	-	STARD13	14574	NC_003977.2	2138	2057	PreCore/Core	110	191	NC_000013.11	33088451	33088561	1	111	GGATCTTCCAAATTATTACCCACCCAGGTAGCTAGAGTCATTAATTCCCCCCAGCAAAGAATTGCTTGCCTGAGTGCTGTAT	TTGGAACTTTTATTTTTGCTTAAAGTTTAGAACTGTGAAGGATATTGAGAAGGCACTTCACACCCACCGAGAGGCTCTAATCCAGAAGACTGACAATAACACGAGTTGGGG	TTGGAACTTTTATTTTTGCTTAAAGTTTAGAACTGTGAAGGATATTGAGAAGGCACTTCACACCCACCGAGAGGCTCTAATCCAGAAGACTGACAATAACACGAGTTGGGGATCTTCCAAATTATTACCCACCCAGGTAGCTAGAGTCATTAATTCCCCCCAGCAAAGAATTGCTTGCCTGAGTGCTGTATAAAGAGGCGTGTAGGGGAAAGAGTGTAGATCTCG	110	111	GG
NC_000017.11	82105575	82105786	9;PA_M03733:34:000000000-B4W8M:1:2106:15742:11166,SA_M03733:34:000000000-B4W8M:1:1102:24241:16248,SA_M03733:34:000000000-B4W8M:1:1104:19834:17316,SA_M03733:34:000000000-B4W8M:1:1104:26357:17375,SA_M03733:34:000000000-B4W8M:1:1104:9862:11334,SA_M03733:34:000000000-B4W8M:1:1105:17908:2763,SA_M03733:34:000000000-B4W8M:1:1105:23196:17753,SA_M03733:34:000000000-B4W8M:1:1106:21179:6399,SA_M03733:34:000…	19	gene|match	81792543|82101458	82212892|83247441	+|-	ID=aln168;Target=NC_000017.11 81792543 83247441 +;gap_count=0;num_mismatch=0;pct_coverage=100;pct_identity_gap=100|ID=gene44409;Dbxref=GeneID:284001,HGNC:HGNC:27564;Name=CCDC57;description=coiled-coil domain containing 57;gbkey=Gene;gene=CCDC57;gene_biotype=protein_coding	NC_000017.11:82101458-82212892	-	CCDC57	0	NC_003977.2	456	491	preS1/preS2/S	2	37	NC_000017.11	82105786	82105576	35	245	TCAAGGTATGTTGCCCGTTTGTCCTCTAATTCCAGG	AGGCAGCTGGACATAGCAGGCCCGGAGTGTCCCCCTGTGGAGGGACCGTGGGAACCAGATCACGTGGGCCTCCCTCCCCCTGTACCCCATTGCTCTCCTGTTGTCACACTCAGTCCCACAAAGGCAGCCCCGGGGCCACGGTGACCCCCCAGGGCTGAGCTCCAGGAGCTCAGGGGGGGGGGTGTCCATTAGGAGACTTTAGCAGGTGAGG	CTCAAGGTATGTTGCCCGTTTGTCCTCTAATTCCAGGCAGCTGGACATAGCAGGCCCGGAGTGTCCCCCTGTGGAGGGACCGTGGGAACCAGATCACGTGGGCCTCCCTCCCCCTGTACCCCATTGCTCTCCTGTTGTCACACTCAGTCCCACAAAGGCAGCCCCGGGGCCACGGTGACCCCCCAGGGCTGAGCTCCAGGAGCTCAGGGGGGGGGGTGTCCATTAGGAGACTTTAGCAGGTGAGGCGCG	35	37	AGG
NC_000020.11	25565998	25566052	105;SA_M03733:37:000000000-B5CM9:1:1103:23444:5175,SA_M03733:37:000000000-B5CM9:1:2105:22685:3392,SA_M03733:37:000000000-B5CM9:1:2111:17368:8163	3	DNA/MULE-MuDR|gene|match	25452697|25565628|60001	25566179|25585531|26386232	+|-	ID=aln188;Target=NC_000020.11 60001 26386232 +;gap_count=0;num_mismatch=0;pct_coverage=100;pct_identity_gap=100|ID=gene48397;Dbxref=GeneID:22981,HGNC:HGNC:29163,MIM:609580;Name=NINL;description=ninein like;gbkey=Gene;gene=NINL;gene_biotype=protein_coding;gene_synonym=NLP|Target=Ricksha 355 895	NC_000020.11:25452697-25585531	-	NINL	0	NC_003977.2	1374	1404	X,pol	2	32	NC_000020.11	25566057	25565999	14	73	CCATGGCTGCTAGGCTGTGCTGCCAACTGGA	GGCTGTGCTGCCAACTGGAGGTCCTAGGATGCTAATAGCATGGCTGAGGCCAGGTCTGAA	CCCATGGCTGCTAGGCTGTGCTGCCAACTGGAGGTCCTAGGATGCTAATAGCATGGCTGAGGCCAGGTCTGAA	14	32	GGCTGTGCTGCCAACTGGA
