# Supplementary material for: Mitochondrial DNA is a target of HBV integration
Source: Commun Biol. 2023 Jul 3;6:684. doi: 10.1038/s42003-023-05017-4 (PMC10318008; doi:10.1038/s42003-023-05017-4)
Supplement: Supplementary file 8 — Supplementary Data 5 [file 42003_2023_5017_MOESM8_ESM.xlsx]

## Sheet: Sheet1
Supplementary Data 5. HBV integration events in mitochondrial DNA (mtDNA) reported in this and other studies*°
Study	*Gut 2021 Peneau et al	°Oncotarget 2018 Furuta et al	This study Giosa et al	average	st.dev
Number of tissue samples analysed	177	84	13	91.3333	82.2456
Total number of HBV integration sites detected	8809	72	3339	4073.33	4414.55
Number of HBV integration sites detected in mtDNA	58	50	20	42.6667	20.0333
Mean number of HBV integration detected per sample	49.7684	0.857143	256.846	102.491	135.895
Mean number of mitochondrial integration detected per sample	0.327684	0.595238	1.53846	0.820461	0.636034
	HBV integration sites in mtDNA reported in the different studies
Mitochondrial genomic region	*Gut 2022 Peneau et al	°Oncotarget 2018 Furuta et al	This study Giosa et al	average	st.dev
D-Loop	7	16	6	29	5.50757
ND4	5	7	3	15	2
ND5	6	5	2	13	2.08167
RNR2	5	3	3	11	1.1547
CYTB	6	2	1	9	2.64575
ND6	3	6	0	9	3
ATP-6	2	2	2	6	0
ND1	3	2	1	6	1
ND2	4	0	1	5	2.08167
ATP-8	1	3	0	4	1.52753
COX-1	2	1	1	4	0.57735
COX-2	3	0	0	3	1.73205
ND3	2	1	0	3	1
COX-3	1	1	0	2	0.57735
ND4L	2	0	0	2	1.1547
RNR1	0	0	0	0	0
TNRF	0	0	0	0	0
TRNA	1	0	0	1	0.57735
TRNC	0	0	0	0	0
TRND	0	0	0	0	0
TRNE	0	0	0	0	0
TRNG	0	0	0	0	0
TRNH	1	1	0	2	0.57735
TRNI	0	0	0	0	0
TRNK	0	0	0	0	0
TRNL1	0	0	0	0	0
TRNL2	0	0	0	0	0
TRNM	1	0	0	1	0.57735
TRNN	1	0	0	1	0.57735
TRNP	0	0	0	0	0
TRNQ	0	0	0	0	0
TRNR	0	0	0	0	0
TRNS1	0	0	0	0	0
TRNS2	0	0	0	0	0
TRNT	1	0	0	1	0.57735
TRNV	0	0	0	0	0
TRNW	1	0	0	1	0.57735
TRNY	0	0	0	0	0
	Percentage of integration at gene level (mitochondria)
Mitochondrial genomic region	*Gut 2021 Peneau et al	°Oncotarget 2018 Furuta et al	This study Giosa et al	average	st.dev
D-Loop	12.069	32	30	24.6897	10.9755
ND4	8.62069	14	15	12.5402	3.43105
ND5	10.3448	10	10	10.1149	0.199086
RNR2	8.62069	6	15	9.87356	4.62896
CYTB	10.3448	4	5	6.44828	3.41135
ATP-6	3.44828	4	10	5.81609	3.63386
ND6	5.17241	12	0	5.72414	6.01899
ND1	5.17241	4	5	4.72414	0.633019
ND2	6.89655	0	5	3.96552	3.56275
COX-1	3.44828	2	5	3.48276	1.5003
ATP-8	1.72414	6	0	2.57471	3.08911
ND3	3.44828	2	0	1.81609	1.73148
COX-2	5.17241	0	0	1.72414	2.98629
COX-3	1.72414	2	0	1.24138	1.08388
ND4L	3.44828	0	0	1.14943	1.99086
RNR1	0	0	0	0	0
*Peneau, C. et al. Hepatitis B virus integrations promote local and distant oncogenic driver alterations in hepatocellular carcinoma. Gut (2021)
°Furuta, M. et al. Characterization of HBV integration patterns and timing in liver cancer and HBV-infected livers. Oncotarget 9, 25075-25088 (2018).
